# Supplementary material for: Clostridium butyricum improves cognitive dysfunction in ICV-STZ-induced Alzheimer’s disease mice via suppressing TLR4 signaling pathway through the gut-brain axis
Source: PLoS One. 2023 Jun 2;18(6):e0286086. doi: 10.1371/journal.pone.0286086 (PMC10237464; doi:10.1371/journal.pone.0286086)
Supplement: S3 File — (ZIP) [file pone.0286086.s004.zip]

Archive with 11 entries (10 files):
- Supporting information-model group 16S/
- Supporting information-model group 16S/ZTPSN22BI077-Model_1_R1.fq.gz
- Supporting information-model group 16S/ZTPSN22BI077-Model_1_R2.fq.gz
- Supporting information-model group 16S/ZTPSN22BI080-Model_4_R1.fq.gz
- Supporting information-model group 16S/ZTPSN22BI081-Model_5_R2.fq.gz
- Supporting information-model group 16S/ZTPSN22BI078-Model_2_R1.fq.gz
- Supporting information-model group 16S/ZTPSN22BI079-Model_3_R2.fq.gz
- Supporting information-model group 16S/ZTPSN22BI080-Model_4_R2.fq.gz
- Supporting information-model group 16S/ZTPSN22BI081-Model_5_R1.fq.gz
- Supporting information-model group 16S/ZTPSN22BI078-Model_2_R2.fq.gz
- Supporting information-model group 16S/ZTPSN22BI079-Model_3_R1.fq.gz
